# Supplementary material for: Association of OPRM1 and OPRD1 Polymorphisms with Pain and Opioid Adverse Reactions in Colorectal Cancer
Source: Pharmaceuticals (Basel). 2025 Feb 6;18(2):220. doi: 10.3390/ph18020220 (PMC11860135; doi:10.3390/ph18020220)
Supplement: Supplementary file 1 [file pharmaceuticals-18-00220-s001.zip]

Archive with 1 entries (1 files):
- pharmaceuticals-3396640-supplementary.pdf
